# Supplementary material for: High-potency ligands for DREADD imaging and activation in rodents and monkeys
Source: Nat Commun. 2019 Oct 11;10:4627. doi: 10.1038/s41467-019-12236-z (PMC6788984; doi:10.1038/s41467-019-12236-z)
Supplement: Supplementary file 4 — Source Data [file 41467_2019_12236_MOESM4_ESM.xlsx]

## Sheet: Figure 1
Panel B
Curve points
	hM3Dq						hM4Di
log [cpd]	C13			C22			C13			C22
-13	99.9131	98.685	101.402	102.402	97.5978		97.787	100.776	101.437		94.1673	105.833
-11	100.972	108.991	109.443	77.0489	93.1662	93.7285	102.94	107.441	104.025	88.0624	92.545	103.043
-10	127.077	114.784	114.074				102.278	97.4822	103.288
-9	115.948	107.976	106.292	80.7157	103.121	92.8898	98.3291	97.1668	100.057	96.0614	100.707	86.4556
-8.5	91.8101	91.6308	85.5876	83.9512	71.814	93.7004	86.6638	93.5713	88.383
-8	66.0126	71.2466	66.817				60.3795	63.8228	61.7994
-7.5	28.1925	28.9147	27.306	38.2359	39.0364	51.1185	30.5736	29.507	30.7835	36.5801	38.3373	39.8409
-7	9.11835	8.49284	8.1508	16.1853	18.2869	20.3176	9.77001	11.9678	12.2445	13.1417	13.9198	17.4659
-6.5	3.25493	3.26415	2.9116	5.96824	5.54257	6.24295	4.58955	4.54565	4.12313	5.9833	5.15009	6.40832
-6	0.982762	1.0171	0.797359	0.699759	0.412503	0.310766		1.34787	1.15659	1.71104	0.689494	1.6608
-5	-0.150435	-0.148154	-0.307834	-0.714524	-0.914579	-0.893678	0.47739	-0.0792255	-0.155624	-0.518596	-0.363997	-0.343106
-4	-0.0159777	0.321836	-0.305858	-0.553143	-0.0568092	0.609952	-0.080028	-0.189157	0.269185	0.250817	-0.137949	-0.112867
Panel D
	Cortex				hM3Dq
0	0.264017	0.182974	0.234928	0.205203	5.13302	5.94598	3.85104	5.14568
0.01	0.253299	0.218069	0.174947	0.195271	4.07976	4.09455	3.44427	3.09609
0.1	0.058523	0.075178	0.091054	0.067418	1.30227	1.1355	0.852076	0.684179
1	0.016545	0.026623	0.035321	0.032188	0.179729	0.170076	0.138317	0.14975
Panel G
	CLZ			C13
	mean	SD		mean	SD
Striatum	100	3.84487		100	3.25641
hM4Di	370.71	69.4625		465.965	107.741
Panel H
	CLZ						C13
CPu	109.018	115.173	108.688	86.4656	88.6824	91.973	98.1651	102.141	97.2477	100	92.9664	109.48
hM4Di	176.387	144.183	141.333	201.955	168.154	164.257	569.725	346.789	313.15	431.498	388.379	361.162
CTX	88.2005	122.029	119.221	97.205	89.8389	100.22	120.489	97.2477	111.009	66.055	74.0061	75.2294
Panel K
log [competitor] (M)	JHU37107			JHU37152			JHU37160
-12	98.4186	102.111	99.47	100.936	98.1836	100.881	101.622	98.2923	100.085
-11	113.807	100.004	100.621	92.7313	97.23	103.052	102.675	90.4597	117.095
-10	79.5054	81.2318	77.4744				100.562	95.3073	95.9642
-9	94.4861	84.531	92.5971	70.5714	69.3969	73.1247	57.6714	57.841	57.954
-8.5	75.5545	77.8372	78.8009	40.6868	39.7575	40.1487	43.9275	61.4625	41.3338
-8	54.3006	55.6305	56.1825	23.1638	18.4952	19.1832	24.3339	19.3844	19.3844
-7.5	38.9978	36.7568	42.7078	11.1096	14.8719	17.8143	10.0696	10.8156	13.2132
-7	16.7764	18.4516	17.2198	1.47807	6.46366	6.55954	7.42687	10.2726	16.0715
-6.5	8.93141	7.28864	6.79827	5.06704	5.45047	7.60727	4.1524	7.20876	6.87534
-6	2.05864	2.84207	8.84022	2.73912	2.19912	3.86821	7.59765	2.77721	0.735617
-5	-2.31877	-1.02455	1.0755	-1.88909	4.66348	0.962026
-2	-2.11711	2.64638	-0.529276	-1.20655	1.71701	-0.510463	-2.20692	5.25458	-3.04766
Panel L
log [competitor] (M)				JHU37152			JHU37160
-12	105.21	101.025	93.7646	93.9821	99.3775	106.64	98.2214	96.3158	105.463
-11	104.775	100.763	81.64	89.4121	89.6196		115.621	97.9668	98.718
-10	89.4498	100.886	90.2179				77.405	93.3064	86.8701
-9	101.014	81.7309	91.7988	85.8176	74.1942	87.8568	77.3273	70.9209	60.9344
-8.5	107.876	102.232	115.144	89.1255	79.8379	62.0703	58.0608	72.0156	47.1869
-8	73.7018	56.5219	71.4055	33.8689	39.8315	40.6265	44.8133	34.5423	36.193
-7.5	49.8123	51.7642	50.1518	37.9998	41.2381	50.9528	17.7508	34.3782	40.4079
-7	26.3832	42.1366	37.9865	40.9882	19.0173	25.0447	6.11039	15.3634	8.95748
-6.5	24.4654	22.9433	22.6896	20.9123	11.719	7.92175	7.5498	18.3158	24.52
-6		5.12385	8.92093	11.3734	10.9662	19.1083	5.01726	33.9849	3.26753
-5	7.30355	4.71728	-8.44914	-2.83113	-4.68915	-1.7989	-2.87801	11.1277	-0.575701
-2	3.91043	-1.38015	-2.53028	-1.38568	-3.76113	5.14681	-20.1136	19.34	0.773602
Panel N
	WT						hM3Dq						hM4Di
0	100.922	80.7993	111.824	98.6043	112.393	95.4586	388.578	358.698	365.146	361.349	377.358	350.683	440.533	537.498	478.328	511.391	486.131	513.043
0.001	106.379	101.292	102.926	122.941	108.508	97.311	341.371	356.301	325.746	361.324	324.906	325.141	405.475	439.432	379.629	377.918	401.424	361.7
0.01	120.43	105.789	111.318	118.633	118.689	124.215	212.738	245.991	202.522	244.082	235.615	223.902	287.184	316.169	349.268	316.638	303.203	309.685
1	55.5737	82.7293	46.5386	44.7797	54.5308	62.9299	71.181	85.2282	63.0488	65.598	33.0323	35.8119	94.2502	80.7044	95.6472	95.8378	101.531	105.379
Panel O
	WT						hM3Dq						hM4Di
0	100.922	80.7993	111.824	98.6043	112.393	95.4586	388.578	358.698	365.146	361.349	377.358	350.683	440.533	537.498	478.328	511.391	486.131	513.043
0.001	119.578	91.3526	103.192	105.979	100.87	101.941	284.428	286.243	254.241	267.233	252.958	250.157	318.124	355.306	361.155	390.746	316.215	334.334
0.01	85.3632	98.6721	100.487	96.5233	115.016	88.1843	241.526	234.788	244.418	244.598	227.159	214.647	310.987	325.135	256.312	290.394	286.682	278.975
1	68.3087	51.6943	71.7816	75.1729	78.8993	70.8806	71.5186	66.9592	58.4335	65.9551	86.8443	81.1987	56.1636	76.9558	47.9406	68.0949	83.0704	85.5788
Panel P
Log [compound]	CLZ						C21			JHU152			JHU160
-5	94.6137	84.7681	94.4406	48.5501	100.092	64.1843	93.1143	77.3513	111.083	75.667	103.193	81.1403	154.344	69.2447	89.5958
-6	107.068	100.595	107.919	108.729	104.373	115.761	96.4744	82.7674	98.8645	77.2533	96.234	85.7604	100.153	115.434	126.609
-7	106.592	75.3444	82.6553	147.327	99.8121	96.6696	74.044	103.149	78.6539	65.6241	62.4171	49.1256	91.5767	67.7151	79.2396
-8	66.9084	142.625	109.431	26.2484	82.9732	118.45	83.0838	91.1589	81.1662	24.3722	25.0054	17.7784	26.9709	49.9274	52.0929
-9	42.3493	42.2239	44.0778	10.373	50.547	93.7074	6.81717	0.07299	9.55666	-2.9909	4.16718	-4.23246	4.44433	-9.0021	12.8807
-10	4.69313	17.5673	12.4394	6.5406	9.00708	33.9644	-3.55489	-5.9944	2.16628	6.92502	-7.25181	5.12465	-16.5315	-8.33757	-1.00464
-11	2.50656	3.62894	1.50119	-0.64095	1.89992	17.0178	-13.1516	-2.04609	1.55029	-5.69022	7.68336	1.49715	-10.6227	3.97836	-3.05841
-12	-5.75725	-4.12805	-1.56213	-1.212	-1.8368	-6.51312	-8.69287	-2.2785	8.81286	5.06294	-7.3605	-4.76088	20.2466	16.5011	-6.0589
Panel Q
Log [compound]	CLZ				C21			JHU152			JHU160
-4					96.8817
-4.5	104.164					116.397
-5	102.346	105.398			108.743	111.119	118.355
-6	98.969	105.096			104.765	108.926	107.08		85.5371	91.0462		89.6501	89.2847
-7	96.2478	94.2612	104.811	103.367	91.0167	106.137	98.8868	91.1766	84.5506	97.0619	94.0085	86.3577	72.7199
-8	100.559	98.9278	102.46	102.468	65.4069	99.8095	89.0469	75.7356	73.8045	100.335	91.4049	88.6226	97.1947
-9	94.1057	101.078	82.5125	78.0007	48.391	67.2323	60.3348	48.1977	48.6372	69.0769	73.1513	68.0426	57.9516
-10	77.921	88.5994	50.0153	45.5058	22.6996	44.1322	29.3744	21.3805	19.8164	32.941	34.6341	40.0037	44.3488
-12			24.2176	11.0676			8.66557	8.54762	-0.415395	19.4622	13.0019	22.7491	11.2699
-13			-2.59358	-2.99584				2.58028	1.9723	6.74624	11.9486	6.32478	9.63903
-14			13.2429	0.393868				4.28443			3.65257
-15	3.29563	7.3972	-20.5219	-1.18489	7.3972	3.29563	3.68264	-1.18489	-5.29045	-7.36272	-1.18489	-26.6907	-7.36272

## Sheet: Figure 2
Panel B
time	J60 - serum			J60 - brain			J52 - serum			J52 - brain
	mean	SEM	n	mean	SEM	n	mean	SEM	n	mean	SEM	n
10	2.63667	0.280625	3	15.2721	4.35826	2	16.6091	1.13728	2	58.5075	18.4949	2
30	1.57972	0.696785	3	9.24182	2.35781	3	6.63006	1.68853	3	52.9484	3.65753	2
60	0.753417	0.09602	3	8.72973	0.535739	3	6.9214	0.933	3	40.9216	1.41772	2
120	0.841322	0.161818	3	8.1596	0.91226	3	2.38654	0.635747	3	7.98465	0.334284	2
240	0.318978	0.141913	3	3.19923	1.37787	3	1.53327	0.590853	3	2.90708	2.09922	2
time	J60			J52			C21
10	6.45307	2.2554	2	3.52262	1.11354	2	0.105861	0.207505	2
30	8.48368	3.24802	2	6.76302	1.6257	2	0.254314	0.0950653	2
60	12.9153	0.562516	2	5.98864	2.74906	2	0.298655	0.243147	2
120	9.72127	1.66721	2	4.52245	0.276107	2	0.410649	0.115475	2
240	15.3948	11.9099	2	3.05373	1.43331	2	0.628409	0.373205	2
Panel D
	J60			J52
hM4Di	7.35888	29.691	11.7962	-5.67513	34.4851	23.8214
hM3Dq	11.6747	21.3877	14.2528	25.1963	16.746	26.3837
Panel F
	J60
hM4Di	63.2737	99.1133
Panel H
	Putamen		R_Amygdala		L_Amygdala		PFC
Bline	0.975946	1.05927	3.58385		0.699716		0.728804
J60	0.389861	0.456021	0.617618		0.286453		0.342929

## Sheet: Figure 3
Panel A
JHU37160
	WT
0	24.9288	8.13869	193.406	121.26	82.5148	154.943	100.868	143.972	134.295	122.439	132.988	101.932	36.1948	51.9595	49.4986	159.262	81.3997
0.01	15.4443	10.074	65.3531	48.0503	10.0356	25.3389	152.354	157.609	175.04	132.603	147.829	129.309	75.7603	45.5126	63.7894	145.958	96.1391
0.1	28.3765	24.3135	117.274	117.261	37.3098	136.435	99.1126	117.312	123.413	136.794	39.0145	128.13	27.5178	138.037	95.0881	162.364	107.636
1	10.497	5.60096	141.242	63.7125	17.4822	64.5071	75.0041	144.933	145.945	121.35	79.3619	104.303	59.97	24.8262	41.2959	159.16	61.4696
JHU37152
	WT
0	81.9103	41.7502	210.292	138.946	74.8225	117.485	60.8441	167.334	47.6916	58.1939	26.5269	33.7872	147.858	224.739	67.821
0.01	95.2897	160.23	57.4795	29.9947	33.6903	133.302	88.2496	102.637	90.23	38.5088	39.3587	61.0726	69.3706	99.6544	90.1854
0.1	107.254	97.3133	74.027	53.9478	95.1236	125.045	39.4044	129.319	143.965	270.493	33.7361	22.8384	36.807	76.5906	34.7692
1	81.5049	129.761	80.0996	7.99326	23.9209	25.8105	93.4157	30.5341	90.9279	96.9074	39.4517	156.512	62.1842	92.749	79.3711
Panel B
JHU37160	hM3Dq
0	82.5455	70.6528	124.754	84.1153	75.8519	34.7738	56.8513	96.7489	72.0593	86.0116	131.297	140.326	37.5492	188.11	156.539	124.967	136.847
0.01	34.7738	54.7917	37.3232	6.49262	26.9626	14.8564	58.7727	59.1997	55.3192	87.4306	122.004	49.0777	35.9166	151.88	55.8089	79.3306	134.374
0.1	15.5723	41.2413	0.28884	0.540005	1.28094	0.94187	1.88374	2.62468	7.38426	24.6644	8.9666	3.55399	0.527447	24.3128	0.414423	3.24003	3.93074
1	5.09866	13.048	0.087908	0.715821	0.263724	0.841404	0.07535	0.339073	0.313957	13.5001	5.78936	2.23537	0.087908	98.4819	0.07535	10.6871	24.4007
JHU37152	hM3Dq
0	85.0724	131.085			61.6169	84.2228	135.391	112.668	89.9443
0.01	15.6184	109.704	111.482	146.102	36.9664	113.726	62.4942	33.8067	58.7177
0.1	12.4947	3.56564	5.95383	19.9606	0.806807	7.73771	33.6872	16.9675	31.7757
1	3.42116	0.567261	0.972053	0.905512	0.410738	0.815626	9.56673	0.55355	3.92925
Panel C
JHU37160
0	82.8257	111.701	117.589	95.0358	101.579	78.3053	120.398	32.2409	122.732	110.571	127.023
0.01	87.297	127.49	164.341	150.985	118.596	28.6623	109.457	25.9025	156.84	55.7522	80.3935
0.1	22.2583	50.3064	38.3173	43.9761	103.495	48.2345	24.5922	6.94445	42.5594	26.4102	36.6386
1	71.4509	75.5783	18.1309	89.8357	75.9222	7.30478	23.6013	9.93352	15.3384	37.5721	8.67238
JHU37152
0	69.8347	107.374	109.455	98.6099	113.282	50.0645	160.601	77.5251	113.253
0.01	58.5024	108.441	109.915	131.721	115.402	75.1276	118.881	108.271	41.4007
0.1	72.1502	118.453	147.655	108.28	115.789	27.5857	55.2206	30.1649	43.619
1	21.6168	115.427	110.069	108.688	73.7541	20.9336	36.5894	6.17051	23.7054
Panel F
VEH	113.154	96.9125	61.7258	123.118	116.466	80.5388	53.0739
J52 0.01	84.2459	116.25	67.4627	115.931	140.081	51.7429	41.2028
J52 0.1	89.4579	95.1269	81.9563	93.1357	181.492	59.4649	45.3185
J52 0.3	93.2218	60.9211	63.7338	179.159	101.956	60.1966	38.7664
J60 0.01	108.174	103.461	68.1848	77.4203	88.3922	59.3537	61.4668
J60 0.1	208.38	83.765	47.1951	156.41	190.369	42.7803	81.1685
J52 0.3	91.6573	62.4724	63.1336	182.73	107.892	98.1708	37.4662
Panel G
VEH	108.085	143.257	50.3719	37.6379	180.898	116.662	118.1
J52 0.01	94.7443	207.479	64.3586	274.036	1667.81	1211.25	111.862
J52 0.1	1115.35	940.001	366.654	337.558	1635.37	694.852	547.724
J52 0.3	405.154	1420.96	99.1053	832.991	1210.96	214.913	1119.87
J60 0.01	279.417	1024.06	48.7042	167.624	1237.61	111.992	663.301
J60 0.1	1035.55	900.553	68.6081	759.611	1367.43	667.9	184.82
J52 0.3	524.753	1323.94	318.629	1214.59	1715.85	1009.66	154.49

## Sheet: Figure 4
Panel C
	WT								hM3Dq								hM4Di												block
	striatum				cortex		CB		striatum				cortex		CB		striatum						cortex			CB			striatum		cortex	CB
0.25	15.6343	16.7339	7.74672	8.48936	15.8354	8.53252	19.1587	11.7597	11.2874	13.5499	5.20131	4.66213	12.1423	5.64379	15.352	6.61666	16.2027	18.0919	24.8168	20.3288	21.2097	25.9451	17.5944	18.7444	22.6249	18.692	24.6135	27.1068	13.5255	15.2326	14.3186	17.6961
0.75	26.3774	26.1774	25.9409	26.0117	27.8223	26.1001	40.6226	36.4388	23.9282	30.1319	30.1237	21.7986	27.9635	25.1656	36.4968	31.7939	26.9621	33.9792	37.1745	41.1148	41.4874	35.2834	26.1737	28.9678	31.823	29.1553	41.2175	39.279	39.0542	36.0829	38.2376	51.4852
1.25	32.748	31.3311	27.8425	34.5279	32.6955	30.0873	39.8179	36.712	30.4775	33.6145	28.3039	25.6139	30.756	28.1486	37.516	35.3689	31.5504	34.9756	47.9706	50.8465	46.0779	38.7893	29.4894	34.8372	33.0697	32.4225	48.4768	40.2417	40.9129	48.1184	40.8999	52.5292
1.75	29.2376	32.9627	33.658	32.7124	35.7364	32.8759	38.4719	41.5986	28.7252	34.0132	34.8122	27.4834	31.1161	29.5083	36.1773	36.5118	31.9839	32.8762	57.147	50.2822	43.3061	44.6426	29.3189	37.7634	34.0312	31.6337	49.9028	38.3315	45.7151	47.1403	41.8039	49.0302
2.25	32.6419	37.1048	34.2102	34.1381	35.2505	34.0546	42.5533	41.2091	33.1077	36.3029	35.0466	30.9148	31.5919	31.2958	36.8905	36.5997	37.5635	42.7269	59.9108	56.2494	48.7359	42.7168	32.456	37.664	32.4601	35.6858	50.464	38.3109	43.388	50.557	41.9115	52.1733
2.75	28.4246	38.6763	32.9714	36.6928	35.8112	33.225	43.5942	37.1878	33.9941	32.3175	34.4019	30.9441	30.036	29.8599	37.6944	36.248	39.6022	41.0029	57.0675	54.3289	47.8048	38.0918	35.0507	38.2332	32.7716	37.7327	48.3974	37.3517	44.0516	43.0315	40.8458	49.2496
3.25	39.2708	36.3763	34.4895	33.6983	35.1197	36.269	40.2168	40.021	34.6572	35.5646	33.7866	30.1823	31.9335	30.8855	38.5653	35.0466	50.7213	41.8674	61.7694	59.323	43.1114	41.954	34.6959	37.6517	32.6778	39.52	46.0938	37.5153	52.5689	42.6372	42.6307	49.0605
3.75	35.8117	35.6295	41.2245	34.7319	36.0829	34.3974	38.558	36.4333	40.1275	35.1829	36.3945	31.0614	33.049	31.3837	35.2691	36.1308	50.1932	50.2359	52.013	56.2578	46.1374	44.6173	37.0597	38.2068	33.2702	39.0254	45.3706	36.0946	43.7184	46.1954	44.5267	47.3667
4.25	40.4651	36.2099	39.2369	32.2054	37.1275	34.5057	39.8425	39.4016	39.2628	31.4571	39.823	32.2335	32.6725	30.5925	36.5035	33.9331	49.8077	50.0584	50.5341	58.5464	47.5454	43.4827	36.7424	39.1434	34.2565	38.534	44.1179	35.1113	43.4375	43.1713	42.6928	45.6269
4.75	33.4135	34.4053	37.379	31.0253	36.824	35.322	36.5962	36.3511	38.934	40.5011	37.5374	30.6804	31.7412	31.2665	33.1418	36.3066	43.2603	47.512	56.6984	54.2672	47.0362	44.3864	36.0387	37.4583	34.7219	35.9092	42.4639	35.5451	44.8519	45.3311	42.0435	46.3204
5.75	32.5632	39.4277	40.2966	33.4168	35.1036	34.0704	35.2899	33.8304	34.5081	36.4209	34.5484	35.0466	31.644	30.739	33.1943	34.7536	49.9146	48.8748	56.2066	58.8525	46.7151	45.0895	36.0856	36.9564	32.4385	36.5849	39.4737	31.0386	46.7651	47.8936	40.8816	40.8557
6.75	37.4579	34.4117	38.5239	32.7126	35.7932	33.3916	35.8756	31.6729	35.2493	35.8669	38.5923	33.347	31.0662	29.8599	31.9668	32.7023	51.5374	48.5804	55.5033	55.2369	41.6317	47.0946	36.4645	36.3669	31.8925	35.7494	38.2344	31.2595	48.3786	47.2754	40.4373	39.9117
7.75	33.8368	33.6304	34.7334	33.2124	34.6712	33.3232	31.6257	31.4046	37.0448	34.6409	40.116	34.3726	30.622	29.7427	30.3793	31.0321	50.1265	52.2179	50.0334	55.5518	48.9825	46.4436	36.1859	33.9718	30.9184	31.762	35.8451	30.1364	45.6054	47.1017	38.4217	36.7867
8.75	32.7674	34.3369	34.6092	30.7854	33.1585	31.2956	31.2491	29.1407	35.8688	35.1839	36.9806	31.5009	30.0303	29.6841	29.074	29.9478	50.9071	52.448	55.4972	52.2281	47.513	47.7049	35.8479	34.2691	31.4686	31.9668	31.5194	28.0832	37.7927	44.0591	38.0592	34.4536
9.75	34.6339	36.9682	34.3803	32.3964	33.528	31.9186	28.9766	28.1507	34.0513	34.7003	33.7573	32.4093	29.2339	29.8306	28.0348	27.9933	47.3966	48.1055	60.2994	51.0139	47.4437	45.3998	34.8679	34.9771	31.0298	27.9873	31.2044	25.9683	42.9317	39.9757	36.3115	33.6361
11.75	35.7001	34.4379	36.667	29.3601	31.6338	30.031	26.4581	26.4783	33.463	35.8811	35.4275	32.6144	28.4591	28.3508	25.6165	26.8329	48.6633	49.2488	50.9507	52.2332	44.3021	46.1925	33.9122	32.1497	30.4419	28.1201	28.1475	25.4893	43.4099	44.3209	34.5223	28.1865
13.75	32.3253	30.2143	32.3609	28.5485	30.2529	29.4688	23.4795	24.4012	32.2055	35.2695	36.3066	31.2372	26.5103	27.7442	23.2739	24.0667	48.0385	52.3104	49.0316	49.8273	44.2158	42.4579	32.1119	30.1025	29.0032	23.4915	24.8809	22.5354	37.7472	39.9647	31.2634	24.0859
15.75	31.6943	29.8454	29.0017	28.9302	28.2928	28.6346	21.5942	22.8221	31.7171	34.1806	36.1894	31.9991	25.7975	26.0798	21.7611	23.0001	43.2634	48.0777	51.7323	50.1466	39.9305	42.1854	29.5236	27.7668	26.3823	22.5945	21.6005	20.1962	36.7526	37.8563	28.5041	20.6146
17.75	31.8085	27.2964	31.7168	26.5825	27.0445	26.7084	19.379	20.4667	30.6797	32.1865	35.955	30.739	25.1323	25.0571	20.0855	21.3151	49.4792	49.1696	46.4459	49.3343	41.5919	41.0717	28.8871	26.8741	26.161	20.1301	18.4946	19.072	34.3586	35.5976	27.4079	18.9838
19.75	29.2978	26.107	26.9934	25.2463	26.2067	25.7859	19.6623	19.068	30.6976	30.5952	34.8708	29.5962	23.9187	24.392	19.4528	19.1086	46.0145	43.7183	45.3076	44.0511	42.8189	38.4691	27.8996	25.7097	25.0018	19.2253	17.1154	19.1096	32.8384	33.7014	24.9711	16.7465
23.25	25.6704	23.6738	26.1987	22.5729	23.9949	24.497	15.6912	17.3027	30.7727	30.6158	32.8489	29.0658	22.5032	22.8565	16.2569	16.7321	47.4146	45.3226	42.2304	43.7043	40.7476	39.2199	26.8814	24.0241	24.918	16.5224	14.4519	17.2689	30.6563	31.2638	22.1843	14.3206
28.25	23.3276	20.1866	22.7243	21.1861	20.7814	20.9538	13.3221	13.4694	29.4646	29.7347	30.8269	26.4022	20.1515	20.902	14.4432	14.4347	43.3957	41.972	40.1426	40.1949	39.3017	36.6018	24.4134	20.36	22.1635	13.5324	11.3828	13.8264	25.4166	26.3764	18.8207	11.5165
38.25	19.0611	17.2127	19.3872	17.7925	17.7561	17.8034	10.5548	10.8338	25.791	25.914	28.7523	24.8315	17.7258	18.0449	11.5364	11.2847	40.8031	41.2693	34.5596	36.7167	36.0764	32.1545	21.9121	18.4146	19.8699	10.8101	9.37862	11.7607	20.8659	21.725	15.5852	8.71431
48.25	15.6649	13.5311	15.3115	13.7089	14.4521	14.1552	8.40975	8.63934	22.7058	21.624	25.6754	22.0506	14.8041	15.7915	9.21184	8.9404	34.6613	36.4688	30.1444	29.8931	29.3346	27.9294	19.2872	14.2364	16.9236	8.94429	7.61926	9.52627	15.8316	16.1312	11.9192	6.71826
58.25	11.6898	10.3504	12.2826	11.2788	11.582	12.2868	7.25235	7.38767	19.601	19.475	23.7912	20.4683	12.8669	13.6318	7.4405	7.0562	32.3602	31.9713	25.5707	24.7018	25.4813	23.6071	15.8329	11.6932	13.8289	7.53984	6.60687	7.78364	12.5141	12.9781	9.92886	5.75329
Panel D
STR		CTX		CB			STR		CTX		CB			STR		CTX		CB			baseline						blocked
0.340696	0.312804	0.304919		0.270963			0.793	0.779	0.244		0.004			1.73594	1.7038	0.436722		0.025364			1.73594	1.66405	1.42441	1.7038	1.72303	1.42171	0.676428	0.943825	0.660746	0.830558
0.428127	0.293821	0.335772		0.315671			0.549	0.551	0.22		0.238			1.66405	1.72303	0.420561		0.057184			0.436722	0.420561	0.399594				0.274238	0.404869
														1.42441	1.42171	0.399594		0.047554			0.025364	0.057184	0.047554				0.246255	0.274838
Panel l
t (min)	R_Amygdala (hM4Di)	L_Amygdala	R_PFC	L_PFC	R_Putamen	L_Putamen	R_Thalamus	L_Thalamus
0.25	-0.20236	0.128247	-0.18727	-0.04806	0.421546	0.321605	-0.10905	-0.13861
0.75	10.1056	4.31377	9.00118	8.77594	8.2969	8.88503	2.45123	4.81413
1.25	28.6247	36.7909	35.9956	32.474	41.7846	36.014	24.7587	28.5692
1.75	45.4953	56.8017	56.5272	52.5506	75.0231	68.1679	56.7582	44.4573
2.25	51.0535	59.4056	67.106	61.0181	85.0281	79.3374	59.7539	50.1203
2.75	52.5956	68.7146	72.1582	67.9103	90.448	91.7751	63.2617	61.0995
3.5	61.6988	62.9284	78.1525	71.3134	96.7818	94.2159	64.7155	58.7711
4.5	66.4777	63.6136	84.2788	78.0087	105.628	107.184	67.3411	69.3427
5.5	63.8576	66.5793	88.0239	83.035	110.478	112.247	70.0517	65.5419
7	74.3	83.7923	92.3553	87.7517	120.383	121.123	84.6696	78.2388
9	84.3499	82.7299	98.9154	93.8282	125.024	128.087	81.1234	83.8467
12.5	85.0649	87.4444	104.555	98.9355	132.48	132.98	88.37	86.5898
17.5	90.198	91.1641	111.035	102.806	137.154	140.454	92.3923	90.6338
22.5	93.29	90.3102	107.461	103.231	136.037	133.673	91.4796	89.396
27.5	94.8268	93.8969	109.868	104.476	134.391	133.227	89.6792	90.6565
35	95.8197	97.7443	109.536	104.451	131.772	131.882	90.2489	91.0805
45	100.831	94.8677	106.419	102.289	124.241	124.307	86.5487	84.6882
55	101.79	88.1196	103.004	98.9659	116.69	116.552	84.4131	81.8443
65	97.7017	87.2723	98.8003	93.6906	107.304	108.764	76.2316	75.001
75	100.786	85.1307	94.372	88.9613	100.1	98.4628	72.0282	72.2903
85	98.6996	81.8993	89.5129	84.9695	92.3103	92.4042	68.0389	67.6479
95	94.1285	76.6524	85.716	80.1534	86.2451	87.1072	64.5284	64.2126
105	95.2006	74.0672	81.5901	77.0871	82.5747	78.9226	60.716	57.9632
115	95.638	70.1962	77.1103	73.9813	77.5689	74.3088	56.9449	54.7773
125	89.4411	63.8647	73.4403	70.8251	71.2688	68.7344	54.724	51.8505
135	87.9517	64.3526	70.241	66.7403	67.2025	64.5583	51.0303	48.1262
145	87.003	60.9398	66.7637	64.1145	62.1241	61.1127	46.34	48.2849
155	85.709	56.2411	63.5883	60.2549	59.3136	57.9997	45.1841	44.9352
165	83.9027	54.9806	60.6602	57.5809	56.9818	52.8573	43.4908	44.2139
175	80.6535	51.7861	57.8374	55.6513	50.5142	49.5025	38.2346	40.1727
Panel l
PUT		PFC		hM4Di
mean	SD	mean	SD	mean	SD
1.19553	0.108728	1.09358	0.242797	2.42265	0.419064
